# Supplementary material for: ﻿Revision of the genus Charitoprepes Warren (Lepidoptera, Crambidae), with the description of a new species from China
Source: Zookeys. 2023 Feb 23;1149:171–9. doi: 10.3897/zookeys.1149.98065 (PMC10206728; doi:10.3897/zookeys.1149.98065)
Supplement: XML Treatment for Charitoprepes [file zookeys.1149.98065-treatment1.xml]

<!DOCTYPE tp:taxon-treatment
  PUBLIC "-//TaxonX//DTD Taxonomic Treatment Publishing DTD v0 20100105//EN" "tax-treatment-NSO.dtd">
<tp:taxon-treatment xmlns:tp="http://www.plazi.org/taxpub"><tp:treatment-meta><kwd-group><label>Taxon classification</label><kwd>
              <named-content content-type="kingdom">Animalia</named-content>
            </kwd><kwd>
              <named-content content-type="order">Lepidoptera</named-content>
            </kwd><kwd>
              <named-content content-type="family">Crambidae</named-content>
            </kwd></kwd-group><mixed-citation publication-type="journal"><person-group><name><surname>Huang</surname><given-names>Shi-Qi</given-names></name><name><surname>Du</surname><given-names>Xi-Cui</given-names></name></person-group><article-title>﻿Revision of the genus <italic><tp:taxon-name><tp:taxon-name-part taxon-name-part-type="genus" reg="Charitoprepes">Charitoprepes</tp:taxon-name-part></tp:taxon-name></italic> Warren (<tp:taxon-name><tp:taxon-name-part taxon-name-part-type="order">Lepidoptera</tp:taxon-name-part></tp:taxon-name>, <tp:taxon-name><tp:taxon-name-part taxon-name-part-type="family">Crambidae</tp:taxon-name-part></tp:taxon-name>), with the description of a new species from China</article-title><source>Zookeys</source><day>23</day><month>02</month><year>2023</year><volume>1149</volume><fpage>171</fpage><lpage>179</lpage><pub-id pub-id-type="doi">10.3897/zookeys.1149.98065</pub-id></mixed-citation></tp:treatment-meta><tp:nomenclature><label>﻿</label><tp:taxon-name>
            <object-id xmlns:xlink="http://www.w3.org/1999/xlink" content-type="arpha" xlink:type="simple">94419954-E4FD-5889-8CE4-4C82EBD18DEA</object-id>
            <tp:taxon-name-part taxon-name-part-type="genus" reg="Charitoprepes">Charitoprepes</tp:taxon-name-part>
          </tp:taxon-name><tp:taxon-authority>Warren, 1896</tp:taxon-authority><tp:nomenclature-citation-list><tp:nomenclature-citation><tp:taxon-name>
                <tp:taxon-name-part taxon-name-part-type="genus" reg="Charitoprepes">Charitoprepes</tp:taxon-name-part>
              </tp:taxon-name><comment>Warren, 1896: 136. Type species: <tp:taxon-name><tp:taxon-name-part taxon-name-part-type="genus" reg="Charitoprepes">Charitoprepes</tp:taxon-name-part><tp:taxon-name-part taxon-name-part-type="species" reg="lubricosa">lubricosa</tp:taxon-name-part></tp:taxon-name> Warren, 1896, by original designation.</comment></tp:nomenclature-citation></tp:nomenclature-citation-list></tp:nomenclature><tp:treatment-sec sec-type="diagnosis" id="SECID0E5EAC"><title>Diagnosis.</title><p>This genus is distinguished by the greyish-brown body and wings; the forewing with an elongated, elliptical, black patch at the apex. This genus can be distinguished from <italic><tp:taxon-name><tp:taxon-name-part taxon-name-part-type="genus" reg="Heterocnephes">Heterocnephes</tp:taxon-name-part></tp:taxon-name></italic> by its labial palpi bent and upturned normally, the corpus bursae with two thin, band-like signa present or absent. In <italic><tp:taxon-name><tp:taxon-name-part taxon-name-part-type="genus" reg="Heterocnephes">Heterocnephes</tp:taxon-name-part></tp:taxon-name></italic>, however, the second segment of labial palpi is inflated and nearly oblong, along with its third segment protruded forward (<xref ref-type="bibr" rid="B10">Wang 1980</xref>), the corpus bursae has two round signa, and the valva is broader than that of <italic><tp:taxon-name><tp:taxon-name-part taxon-name-part-type="genus" reg="Charitoprepes">Charitoprepes</tp:taxon-name-part></tp:taxon-name></italic>.</p></tp:treatment-sec><tp:treatment-sec sec-type="description" id="SECID0E4FAC"><title>Generic characteristics.</title><p><bold><italic>Adult</italic>.</bold> Body and wings greyish brown. Frons rounded. Antenna filiform, with sparse cilia ventrally. Labial palpi bent and upturned. Maxillary palpi filiform. Forewing with orbicular and discoidal stigma present, an elongated, elliptical, black patch along costa at apex; length of cell approximately half of wing; discocellulars arcuately incurved; R<sub>S1</sub> very close to R<sub>S2+S3</sub>; R<sub>S2</sub> anastomosed with R<sub>S3</sub> approximately three-fifths beyond cell; M<sub>2</sub>, M<sub>3</sub> and CuA<sub>1</sub> originating from posterior angle of the cell and uniformly spaced at base. Hindwing with length of cell half of wing; discocellulars strongly, arcuately incurved; Rs anastomosed with Sc+R at long distance; M<sub>1</sub> and Rs shortly stalked at base beyond cell; M<sub>2</sub>, M<sub>3</sub> and CuA<sub>1</sub> originating from posterior angle of cell (Fig. <xref ref-type="fig" rid="F1">1A, B</xref>). Legs shiny white. Middle tibia with distal inner spur approximately twice length of outer spur; hind tibia with inner proximal spur approximately triple length of outer proximal spur, and inner distal spur approximately twice length of outer distal spur. Tympanal organs with fornix tympani surface projecting from the tympanic frame. Praecinctorium strongly bifid (Fig. <xref ref-type="fig" rid="F1">1C</xref>).</p><fig id="F1" position="float" orientation="portrait"><object-id xmlns:xlink="http://www.w3.org/1999/xlink" content-type="doi" xlink:type="simple">10.3897/zookeys.1149.98065.figure1</object-id><object-id xmlns:xlink="http://www.w3.org/1999/xlink" content-type="arpha" xlink:type="simple">E1DF66F5-6FCB-59DB-90A2-64B6CF072D3B</object-id><label>Figure 1.</label><caption><p>Wing venation and tympanal organs of <italic><tp:taxon-name><tp:taxon-name-part taxon-name-part-type="genus" reg="Charitoprepes">Charitoprepes</tp:taxon-name-part></tp:taxon-name></italic><bold>A, C</bold><italic><tp:taxon-name><tp:taxon-name-part taxon-name-part-type="genus" reg="Charitoprepes">C.</tp:taxon-name-part><tp:taxon-name-part taxon-name-part-type="species" reg="lubricosa">lubricosa</tp:taxon-name-part></tp:taxon-name></italic><bold>B</bold><italic><tp:taxon-name><tp:taxon-name-part taxon-name-part-type="genus" reg="Charitoprepes">C.</tp:taxon-name-part><tp:taxon-name-part taxon-name-part-type="species" reg="aciculata">aciculata</tp:taxon-name-part></tp:taxon-name></italic> sp. nov. Upper is forewing, lower is hindwing. Scale bars: 1.0 mm (<bold>A, B</bold>); 0.5 mm (<bold>C</bold>).</p></caption><graphic xmlns:xlink="http://www.w3.org/1999/xlink" xlink:href="zookeys-1149-171_article-98065__-g001.jpg" position="float" orientation="portrait" xlink:type="simple" id="oo_814412.jpg"><uri content-type="original_file" xlink:type="simple">https://binary.pensoft.net/fig/814412</uri></graphic></fig><p><bold><italic>Male genitalia</italic>.</bold> Uncus long and thin, with the distal part swollen and covered with minute setae. Valva broad. Fibula spine-like and downcurved. Sacculus sclerotized, with an apical triangular process overlapping with the fibula. Saccus broad and rounded, tapered terminally. Cornutus present and diverse.</p><p><bold><italic>Female genitalia</italic>.</bold> Apophyses anteriores as long as apophyses posteriores, or longer. Ductus bursae varies from short and broad to long and thin. Corpus bursae elliptical or oval. A pair of thin, band-like signa present or absent.</p></tp:treatment-sec><tp:treatment-sec sec-type="distribution" id="SECID0EGJAC"><title>Distribution.</title><p>China, India, Japan, South Korea (Fig. <xref ref-type="fig" rid="F2">2</xref>).</p><fig id="F2" position="float" orientation="portrait"><object-id xmlns:xlink="http://www.w3.org/1999/xlink" content-type="doi" xlink:type="simple">10.3897/zookeys.1149.98065.figure2</object-id><object-id xmlns:xlink="http://www.w3.org/1999/xlink" content-type="arpha" xlink:type="simple">AAF395BD-D837-5454-AA90-B57C94047A3C</object-id><label>Figure 2.</label><caption><p>Distribution of <italic><tp:taxon-name><tp:taxon-name-part taxon-name-part-type="genus" reg="Charitoprepes">Charitoprepes</tp:taxon-name-part></tp:taxon-name></italic> spp. (<italic><tp:taxon-name><tp:taxon-name-part taxon-name-part-type="genus" reg="Charitoprepes">C.</tp:taxon-name-part><tp:taxon-name-part taxon-name-part-type="species" reg="lubricosa">lubricosa</tp:taxon-name-part></tp:taxon-name></italic>: orange triangles; <italic><tp:taxon-name><tp:taxon-name-part taxon-name-part-type="genus" reg="Charitoprepes">C.</tp:taxon-name-part><tp:taxon-name-part taxon-name-part-type="species" reg="apicipicta">apicipicta</tp:taxon-name-part></tp:taxon-name></italic>: green triangles; <italic><tp:taxon-name><tp:taxon-name-part taxon-name-part-type="genus" reg="Charitoprepes">C.</tp:taxon-name-part><tp:taxon-name-part taxon-name-part-type="species" reg="aciculata">aciculata</tp:taxon-name-part></tp:taxon-name></italic> sp. nov.: blue triangles).</p></caption><graphic xmlns:xlink="http://www.w3.org/1999/xlink" xlink:href="zookeys-1149-171_article-98065__-g002.jpg" position="float" orientation="portrait" xlink:type="simple" id="oo_814413.jpg"><uri content-type="original_file" xlink:type="simple">https://binary.pensoft.net/fig/814413</uri></graphic></fig></tp:treatment-sec><tp:treatment-sec sec-type="remarks" id="SECID0EFLAC"><title>Remarks.</title><p>According to <xref ref-type="bibr" rid="B4">Kim et al. (2014)</xref>, this genus can be identified by an elongated, elliptical, black patch at apex of forewing and dark brown, discoidal stigma on the hindwing. In <italic><tp:taxon-name><tp:taxon-name-part taxon-name-part-type="genus" reg="Charitoprepes">C.</tp:taxon-name-part><tp:taxon-name-part taxon-name-part-type="species" reg="aciculata">aciculata</tp:taxon-name-part></tp:taxon-name></italic> sp. nov., however, the discoidal stigma on the hindwing is absent. Therefore, the morphological characteristics of <italic><tp:taxon-name><tp:taxon-name-part taxon-name-part-type="genus" reg="Charitoprepes">Charitoprepes</tp:taxon-name-part></tp:taxon-name></italic> have been revised in this study, with supplementary wing venation and genitalia characteristics.</p></tp:treatment-sec><ref-list><ref id="B10"><mixed-citation xmlns:xlink="http://www.w3.org/1999/xlink" xlink:type="simple"><person-group><name name-style="western"><surname>Wang</surname><given-names>PY</given-names></name></person-group> (<year>1980</year>) <source><tp:taxon-name><tp:taxon-name-part taxon-name-part-type="order">Lepidoptera</tp:taxon-name-part></tp:taxon-name>: <tp:taxon-name><tp:taxon-name-part taxon-name-part-type="family">Pyralidae</tp:taxon-name-part></tp:taxon-name>. Economic Insect Fauna of China. Fasc. 21.</source><publisher-name>Science Press</publisher-name>, <publisher-loc>Beijing</publisher-loc>, <size units="page">229 pp</size>.</mixed-citation></ref><ref id="B4"><mixed-citation xmlns:xlink="http://www.w3.org/1999/xlink" xlink:type="simple"><person-group><name name-style="western"><surname>Kim</surname><given-names>M</given-names></name><name name-style="western"><surname>Park</surname><given-names>Y-M</given-names></name><name name-style="western"><surname>Hyun</surname><given-names>I-H</given-names></name><name name-style="western"><surname>Kang</surname><given-names>B-H</given-names></name><name name-style="western"><surname>Oh</surname><given-names>S-H</given-names></name><name name-style="western"><surname>Jwa</surname><given-names>J-K</given-names></name><name name-style="western"><surname>Hyun</surname><given-names>Y-K</given-names></name><name name-style="western"><surname>Lee</surname><given-names>H-S</given-names></name></person-group> (<year>2014</year>) <article-title>A newly known genus <italic><tp:taxon-name><tp:taxon-name-part taxon-name-part-type="genus">Charitoprepes</tp:taxon-name-part></tp:taxon-name></italic> Warren (<tp:taxon-name><tp:taxon-name-part taxon-name-part-type="order">Lepidoptera</tp:taxon-name-part></tp:taxon-name>: <tp:taxon-name><tp:taxon-name-part taxon-name-part-type="superfamily">Pyraloidea</tp:taxon-name-part></tp:taxon-name>: <tp:taxon-name><tp:taxon-name-part taxon-name-part-type="family">Crambidae</tp:taxon-name-part></tp:taxon-name>) in Korea, with report of <italic><tp:taxon-name><tp:taxon-name-part taxon-name-part-type="genus">C.</tp:taxon-name-part><tp:taxon-name-part taxon-name-part-type="species">lubricosa</tp:taxon-name-part></tp:taxon-name></italic> Warren.</article-title><source>Korean Journal of Applied Entomology</source><volume>53</volume>(<issue>3</issue>): <fpage>301</fpage>–<lpage>303</lpage>. <ext-link xlink:type="simple" ext-link-type="doi" xlink:href="10.5656/KSAE.2014.05.0.008">https://doi.org/10.5656/KSAE.2014.05.0.008</ext-link></mixed-citation></ref></ref-list></tp:taxon-treatment>
