# Supplementary material for: ﻿Revision of the genus Charitoprepes Warren (Lepidoptera, Crambidae), with the description of a new species from China
Source: Zookeys. 2023 Feb 23;1149:171–9. doi: 10.3897/zookeys.1149.98065 (PMC10206728; doi:10.3897/zookeys.1149.98065)
Supplement: XML Treatment for Charitoprepes lubricosa [file zookeys.1149.98065-treatment2.xml]

<!DOCTYPE tp:taxon-treatment
  PUBLIC "-//TaxonX//DTD Taxonomic Treatment Publishing DTD v0 20100105//EN" "tax-treatment-NSO.dtd">
<tp:taxon-treatment xmlns:tp="http://www.plazi.org/taxpub"><tp:treatment-meta><kwd-group><label>Taxon classification</label><kwd>
              <named-content content-type="kingdom">Animalia</named-content>
            </kwd><kwd>
              <named-content content-type="order">Lepidoptera</named-content>
            </kwd><kwd>
              <named-content content-type="family">Crambidae</named-content>
            </kwd></kwd-group><mixed-citation publication-type="journal"><person-group><name><surname>Huang</surname><given-names>Shi-Qi</given-names></name><name><surname>Du</surname><given-names>Xi-Cui</given-names></name></person-group><article-title>﻿Revision of the genus <italic><tp:taxon-name><tp:taxon-name-part taxon-name-part-type="genus" reg="Charitoprepes">Charitoprepes</tp:taxon-name-part></tp:taxon-name></italic> Warren (<tp:taxon-name><tp:taxon-name-part taxon-name-part-type="order">Lepidoptera</tp:taxon-name-part></tp:taxon-name>, <tp:taxon-name><tp:taxon-name-part taxon-name-part-type="family">Crambidae</tp:taxon-name-part></tp:taxon-name>), with the description of a new species from China</article-title><source>Zookeys</source><day>23</day><month>02</month><year>2023</year><volume>1149</volume><fpage>171</fpage><lpage>179</lpage><pub-id pub-id-type="doi">10.3897/zookeys.1149.98065</pub-id></mixed-citation></tp:treatment-meta><tp:nomenclature><label>﻿</label><tp:taxon-name>
            <object-id xmlns:xlink="http://www.w3.org/1999/xlink" content-type="arpha" xlink:type="simple">52454305-8A8F-5EAC-9ECE-2E9CB7A6B668</object-id>
            <tp:taxon-name-part taxon-name-part-type="genus" reg="Charitoprepes">Charitoprepes</tp:taxon-name-part>
            <tp:taxon-name-part taxon-name-part-type="species" reg="lubricosa">lubricosa</tp:taxon-name-part>
          </tp:taxon-name><tp:taxon-authority>Warren, 1896</tp:taxon-authority><xref ref-type="fig" rid="F1">Figs 1A</xref><xref ref-type="fig" rid="F3">, 3A, B</xref><xref ref-type="fig" rid="F4">, 4A, B</xref><tp:nomenclature-citation-list><tp:nomenclature-citation><tp:taxon-name>
                <tp:taxon-name-part taxon-name-part-type="genus" reg="Charitoprepes">Charitoprepes</tp:taxon-name-part>
                <tp:taxon-name-part taxon-name-part-type="species" reg="lubricosa">lubricosa</tp:taxon-name-part>
              </tp:taxon-name><comment>Warren, 1896: 136. Type locality: India (Meghalaya). Type depository: <named-content xmlns:xlink="http://www.w3.org/1999/xlink" content-type="dwc:institutional_code" xlink:title="Natural History Museum, London" xlink:href="http://grbio.org/institution/natural-history-museum-london" xlink:type="simple">NHMUK</named-content>.</comment></tp:nomenclature-citation><tp:nomenclature-citation><tp:taxon-name>
                <tp:taxon-name-part taxon-name-part-type="genus" reg="Heterocnephes">Heterocnephes</tp:taxon-name-part>
                <tp:taxon-name-part taxon-name-part-type="species" reg="lubricosa">lubricosa</tp:taxon-name-part>
              </tp:taxon-name><comment>: Hampson, 1896: 265.</comment></tp:nomenclature-citation></tp:nomenclature-citation-list></tp:nomenclature><tp:treatment-sec sec-type="material" id="SECID0E4BAE"><title>Material examined.</title><p><bold><italic>Holotype</italic></bold>, ♀ India, Khasis, X. 1894, Nat. Coll. (<named-content xmlns:xlink="http://www.w3.org/1999/xlink" content-type="dwc:institutional_code" xlink:title="Natural History Museum, London" xlink:href="http://grbio.org/institution/natural-history-museum-london" xlink:type="simple">NHMUK</named-content>). <bold>Additional material.</bold> China, <bold>Chongqing Municipality</bold>, 4 ♂♂, 2 ♀♀, Chengkou County, Dongan Town, Xingtian Village, 1300 m elev., 30 June 2013, Gui-Qing He &amp; Li-Jun Xu leg., Genitalia slide no. HSQ22163 ♀; 1 ♂, Jinfo Mountain, 696 m elev., 18 May 2017, Ji-Ping Wan &amp; Qiu-Long Yang leg., Genitalia slide no. HSQ22166 ♂; 2 ♂♂, Simian Mountain, 900 m elev., 18 July 2012, Gui-Qing He leg., wing slide no. HSQ22003; <bold>Guangdong Prov.</bold>, 1 ♂, Nanling Nature Reserve, Babao Reserve Station, 1070 m elev., 23 August 2010, Xi-Cui Du leg.; <bold>Sichuan Prov.</bold>, 1 ♀, Xuyong County, Guandou Town, 501 m elev., 29 August 2013, Li-Jun Xu leg.; <bold>Yunnan Prov.</bold>, 1 ♂, Xishuangbanna Dai Autonomous Prefecture, Yaoqu Town, 780 m elev., 26 May 2015, Man-Fei Tao leg., Genitalia slide no. HSQ22160 ♂; <bold>Zhejiang Prov.</bold>, 2 ♂♂, 1 ♀, Tianmu Mountain, 400 m elev., 26 July 2011, Xi-Cui Du leg.</p></tp:treatment-sec><tp:treatment-sec sec-type="description" id="SECID0EYCAE"><title>Description.</title><p><bold>Adult</bold> (Fig. <xref ref-type="fig" rid="F3">3A, B</xref>). Body and wings pale greyish brown. Forewing length 10.0–14.0 mm, wingspan 21.0–29.0 mm. Frons pale greyish brown, white laterally; vertex white. Antenna brown, scape white ventrally. Labial palpi with first segment white, second and third segments brown. Maxillary palpi white, brown near apex. Patagium, tegula and pale greyish brown. Fore and hind wings with terminal area pearly grey. Forewing greyish brown along veins, orbicular stigma and discoidal stigma conspicuous and dark brown; middle third of costa pearly grey. Hindwing with dark brown, discoidal stigma. Veins towards margin finely dark on fore and hind wings. Cilia brown, with a white basal line. Legs shiny white, epiphysis orange-yellow. Abdomen pale greyish brown, pale grey ventrally.</p><fig id="F3" position="float" orientation="portrait"><object-id xmlns:xlink="http://www.w3.org/1999/xlink" content-type="doi" xlink:type="simple">10.3897/zookeys.1149.98065.figure3</object-id><object-id xmlns:xlink="http://www.w3.org/1999/xlink" content-type="arpha" xlink:type="simple">3BB7BEBB-A613-5927-9F95-1044366F02E6</object-id><label>Figure 3.</label><caption><p>Adults of <italic><tp:taxon-name><tp:taxon-name-part taxon-name-part-type="genus" reg="Charitoprepes">Charitoprepes</tp:taxon-name-part></tp:taxon-name></italic> spp. <bold>A</bold><italic><tp:taxon-name><tp:taxon-name-part taxon-name-part-type="genus" reg="Charitoprepes">C.</tp:taxon-name-part><tp:taxon-name-part taxon-name-part-type="species" reg="lubricosa">lubricosa</tp:taxon-name-part></tp:taxon-name></italic>, male <bold>B</bold><italic><tp:taxon-name><tp:taxon-name-part taxon-name-part-type="genus" reg="Charitoprepes">C.</tp:taxon-name-part><tp:taxon-name-part taxon-name-part-type="species" reg="lubricosa">lubricosa</tp:taxon-name-part></tp:taxon-name></italic>, female, type (<named-content xmlns:xlink="http://www.w3.org/1999/xlink" content-type="dwc:institutional_code" xlink:title="Natural History Museum, London" xlink:href="http://grbio.org/institution/natural-history-museum-london" xlink:type="simple">NHMUK</named-content>) <bold>C</bold><italic><tp:taxon-name><tp:taxon-name-part taxon-name-part-type="genus" reg="Charitoprepes">C.</tp:taxon-name-part><tp:taxon-name-part taxon-name-part-type="species" reg="apicipicta">apicipicta</tp:taxon-name-part></tp:taxon-name></italic>, male <bold>D</bold><italic><tp:taxon-name><tp:taxon-name-part taxon-name-part-type="genus" reg="Charitoprepes">C.</tp:taxon-name-part><tp:taxon-name-part taxon-name-part-type="species" reg="aciculata">aciculata</tp:taxon-name-part></tp:taxon-name></italic> sp. nov., male, holotype. Scale bars: 0.5 cm.</p></caption><graphic xmlns:xlink="http://www.w3.org/1999/xlink" xlink:href="zookeys-1149-171_article-98065__-g003.jpg" position="float" orientation="portrait" xlink:type="simple" id="oo_814414.jpg"><uri content-type="original_file" xlink:type="simple">https://binary.pensoft.net/fig/814414</uri></graphic></fig><p><bold><italic>Male genitalia</italic></bold> (Fig. <xref ref-type="fig" rid="F4">4A</xref>). Valva square, with sparse setae, narrowed at base. Fibula well developed. Saccus broad. Phallus stout, with a spicate cornutus.</p><fig id="F4" position="float" orientation="portrait"><object-id xmlns:xlink="http://www.w3.org/1999/xlink" content-type="doi" xlink:type="simple">10.3897/zookeys.1149.98065.figure4</object-id><object-id xmlns:xlink="http://www.w3.org/1999/xlink" content-type="arpha" xlink:type="simple">EE2BB395-4788-574D-93D4-E81D2ED31846</object-id><label>Figure 4.</label><caption><p>Genitalia of <italic><tp:taxon-name><tp:taxon-name-part taxon-name-part-type="genus" reg="Charitoprepes">Charitoprepes</tp:taxon-name-part></tp:taxon-name></italic> spp. <bold>A, B</bold><italic><tp:taxon-name><tp:taxon-name-part taxon-name-part-type="genus" reg="Charitoprepes">C.</tp:taxon-name-part><tp:taxon-name-part taxon-name-part-type="species" reg="lubricosa">lubricosa</tp:taxon-name-part></tp:taxon-name></italic><bold>C, D</bold><italic><tp:taxon-name><tp:taxon-name-part taxon-name-part-type="genus" reg="Charitoprepes">C.</tp:taxon-name-part><tp:taxon-name-part taxon-name-part-type="species" reg="apicipicta">apicipicta</tp:taxon-name-part></tp:taxon-name></italic><bold>E, F</bold><italic><tp:taxon-name><tp:taxon-name-part taxon-name-part-type="genus" reg="Charitoprepes">C.</tp:taxon-name-part><tp:taxon-name-part taxon-name-part-type="species" reg="aciculata">aciculata</tp:taxon-name-part></tp:taxon-name></italic> sp. nov. <bold>A</bold> male, genitalia slide no. HSQ22166 <bold>B</bold> female, genitalia slide no. HSQ22163 <bold>C</bold> male, genitalia slide no. HSQ22161 <bold>D</bold> female, genitalia slide no. HSQ22167 <bold>E</bold> male, paratype, genitalia slide no. HSQ22164 <bold>F</bold> female, paratype, genitalia slide no. HSQ22168. Scale bars: 0.5 mm (<bold>A, C, E</bold>); 1.0 mm (<bold>B, D, F</bold>).</p></caption><graphic xmlns:xlink="http://www.w3.org/1999/xlink" xlink:href="zookeys-1149-171_article-98065__-g004.jpg" position="float" orientation="portrait" xlink:type="simple" id="oo_814415.jpg"><uri content-type="original_file" xlink:type="simple">https://binary.pensoft.net/fig/814415</uri></graphic></fig><p><bold><italic>Female genitalia</italic></bold> (Fig. <xref ref-type="fig" rid="F4">4B</xref>). Apophyses anteriores slightly longer than apophyses posteriores. Antrum sclerotized, developed. Ductus bursae short, about half as wide as corpus bursae. Corpus bursae large, elongate elliptical, with a pair of narrow, longitudinal, band-like signa.</p></tp:treatment-sec><tp:treatment-sec sec-type="distribution" id="SECID0ERIAE"><title>Distribution.</title><p>China (Chongqing, Fujian, Guangdong, Hubei, Jiangsu, Shanghai, Sichuan, Taiwan, Yunnan, Zhejiang), India, Japan, South Korea.</p></tp:treatment-sec><tp:treatment-sec sec-type="remarks" id="SECID0EWIAE"><title>Remarks.</title><p>The female genitalia of this species are described for the first time.</p></tp:treatment-sec><tp:treatment-sec><!--Section generated to contain objects referenced in tp:taxon-treatment.--><fig id="F1" position="float" orientation="portrait"><object-id xmlns:xlink="http://www.w3.org/1999/xlink" content-type="doi" xlink:type="simple">10.3897/zookeys.1149.98065.figure1</object-id><object-id xmlns:xlink="http://www.w3.org/1999/xlink" content-type="arpha" xlink:type="simple">E1DF66F5-6FCB-59DB-90A2-64B6CF072D3B</object-id><label>Figure 1.</label><caption><p>Wing venation and tympanal organs of <italic><tp:taxon-name><tp:taxon-name-part taxon-name-part-type="genus" reg="Charitoprepes">Charitoprepes</tp:taxon-name-part></tp:taxon-name></italic><bold>A, C</bold><italic><tp:taxon-name><tp:taxon-name-part taxon-name-part-type="genus" reg="Charitoprepes">C.</tp:taxon-name-part><tp:taxon-name-part taxon-name-part-type="species" reg="lubricosa">lubricosa</tp:taxon-name-part></tp:taxon-name></italic><bold>B</bold><italic><tp:taxon-name><tp:taxon-name-part taxon-name-part-type="genus" reg="Charitoprepes">C.</tp:taxon-name-part><tp:taxon-name-part taxon-name-part-type="species" reg="aciculata">aciculata</tp:taxon-name-part></tp:taxon-name></italic> sp. nov. Upper is forewing, lower is hindwing. Scale bars: 1.0 mm (<bold>A, B</bold>); 0.5 mm (<bold>C</bold>).</p></caption><graphic xmlns:xlink="http://www.w3.org/1999/xlink" xlink:href="zookeys-1149-171_article-98065__-g001.jpg" position="float" orientation="portrait" xlink:type="simple" id="oo_814412.jpg"><uri content-type="original_file" xlink:type="simple">https://binary.pensoft.net/fig/814412</uri></graphic></fig></tp:treatment-sec></tp:taxon-treatment>
