# Supplementary material for: ﻿Revision of the genus Charitoprepes Warren (Lepidoptera, Crambidae), with the description of a new species from China
Source: Zookeys. 2023 Feb 23;1149:171–9. doi: 10.3897/zookeys.1149.98065 (PMC10206728; doi:10.3897/zookeys.1149.98065)
Supplement: XML Treatment for Charitoprepes apicipicta [file zookeys.1149.98065-treatment3.xml]

<!DOCTYPE tp:taxon-treatment
  PUBLIC "-//TaxonX//DTD Taxonomic Treatment Publishing DTD v0 20100105//EN" "tax-treatment-NSO.dtd">
<tp:taxon-treatment xmlns:tp="http://www.plazi.org/taxpub"><tp:treatment-meta><kwd-group><label>Taxon classification</label><kwd>
              <named-content content-type="kingdom">Animalia</named-content>
            </kwd><kwd>
              <named-content content-type="order">Lepidoptera</named-content>
            </kwd><kwd>
              <named-content content-type="family">Crambidae</named-content>
            </kwd></kwd-group><mixed-citation publication-type="journal"><person-group><name><surname>Huang</surname><given-names>Shi-Qi</given-names></name><name><surname>Du</surname><given-names>Xi-Cui</given-names></name></person-group><article-title>﻿Revision of the genus <italic><tp:taxon-name><tp:taxon-name-part taxon-name-part-type="genus" reg="Charitoprepes">Charitoprepes</tp:taxon-name-part></tp:taxon-name></italic> Warren (<tp:taxon-name><tp:taxon-name-part taxon-name-part-type="order">Lepidoptera</tp:taxon-name-part></tp:taxon-name>, <tp:taxon-name><tp:taxon-name-part taxon-name-part-type="family">Crambidae</tp:taxon-name-part></tp:taxon-name>), with the description of a new species from China</article-title><source>Zookeys</source><day>23</day><month>02</month><year>2023</year><volume>1149</volume><fpage>171</fpage><lpage>179</lpage><pub-id pub-id-type="doi">10.3897/zookeys.1149.98065</pub-id></mixed-citation></tp:treatment-meta><tp:nomenclature><label>﻿</label><tp:taxon-name>
            <object-id xmlns:xlink="http://www.w3.org/1999/xlink" content-type="arpha" xlink:type="simple">E53F7E31-323F-5FB4-9EEF-F0C9ACBC6ED3</object-id>
            <tp:taxon-name-part taxon-name-part-type="genus" reg="Charitoprepes">Charitoprepes</tp:taxon-name-part>
            <tp:taxon-name-part taxon-name-part-type="species" reg="apicipicta">apicipicta</tp:taxon-name-part>
          </tp:taxon-name><tp:taxon-authority>(Inoue, 1963)</tp:taxon-authority><xref ref-type="fig" rid="F3">Figs 3C</xref><xref ref-type="fig" rid="F4">, 4C, D</xref><tp:nomenclature-citation-list><tp:nomenclature-citation><tp:taxon-name>
                <tp:taxon-name-part taxon-name-part-type="genus" reg="Heterocnephes">Heterocnephes</tp:taxon-name-part>
                <tp:taxon-name-part taxon-name-part-type="species" reg="apicipicta">apicipicta</tp:taxon-name-part>
              </tp:taxon-name><comment>Inoue, 1963: 109. Type locality: Japan (Honshu).</comment></tp:nomenclature-citation><tp:nomenclature-citation><tp:taxon-name>
                <tp:taxon-name-part taxon-name-part-type="genus" reg="Charitoprepes">Charitoprepes</tp:taxon-name-part>
                <tp:taxon-name-part taxon-name-part-type="species" reg="apicipicta">apicipicta</tp:taxon-name-part>
              </tp:taxon-name><comment>: <xref ref-type="bibr" rid="B8">Mally et al. 2019</xref>: 141.</comment></tp:nomenclature-citation></tp:nomenclature-citation-list></tp:nomenclature><tp:treatment-sec sec-type="material" id="SECID0EGLAE"><title>Material examined.</title><p>China, <bold>Chongqing Municipality</bold>, 2 ♂♂, 2 ♀♀, Wushan County, Dangyang Town, Wulipo Nature Reserve, 396 m elev., 19 April 2021, Hong Zhao &amp; Jin-Hang Han leg., Genitalia slide no. HSQ22165 ♂; 4 ♂♂, Wuxi County, Yintiaoling Nature Reserve, Hongqihegou, 1118 m elev., 21 June 2022, Ci Tang &amp; Xin-Lei Xue leg.; 1 ♂, Simian Mountain, 1280 m elev., 11 August 2011, Gui-Qing He &amp; Li-Fang Song leg., Genitalia slide no. HSQ22149 ♂; <bold>Guangdong Prov.</bold>, 1 ♂, 1 ♀, Nanling Nature Reserve, Babao Reserve Station, 1070 m elev., 23 August 2010, Xi-Cui Du leg.; <bold>Guangxi Zhuang Autonomous Region</bold>, 1 ♂, 2 ♀♀, Nonggang Nature Reserve, 188 m elev., 25 July 2011, Gui-Qing He leg.; 2 ♂♂, Nonggang Nature Reserve, 170 m elev., 21 August 2020, Lin-Lin Yang leg., Genitalia slide no. HSQ22161 ♂; 1 ♀, Nonggang Nature Reserve, 170 m elev., 21 August 2020, Lin-Lin Yang leg., Genitalia slide no. HSQ22167 ♀; <bold>Guizhou Prov.</bold>, 3 ♂♂, Kuankuoshui Nature Reserve, 800 m elev., 11 August 2010, Xi-Cui Du leg.; <bold>Zhejiang Prov.</bold>, 6 ♂♂, 3 ♀♀, Jiulong Mountain, 6 August 2011, Xiao-Bing Fu leg.; 1 ♂, 3 ♀♀, Tianmu Mountain, 400 m elev., 2 August 2011, Xi-Cui Du &amp; Xiao-Bing Fu leg.</p></tp:treatment-sec><tp:treatment-sec sec-type="diagnosis" id="SECID0EWLAE"><title>Diagnosis.</title><p>This species is very similar to <italic><tp:taxon-name><tp:taxon-name-part taxon-name-part-type="genus" reg="Charitoprepes">C.</tp:taxon-name-part><tp:taxon-name-part taxon-name-part-type="species" reg="lubricosa">lubricosa</tp:taxon-name-part></tp:taxon-name></italic> in appearance, but its greyish brown wings and body are darker than those of <italic><tp:taxon-name><tp:taxon-name-part taxon-name-part-type="genus" reg="Charitoprepes">C.</tp:taxon-name-part><tp:taxon-name-part taxon-name-part-type="species" reg="lubricosa">lubricosa</tp:taxon-name-part></tp:taxon-name></italic>. It also can be distinguished by the stout phallus, which has two fusiform cornuti decorated with numerous minute spines, and the ductus bursae, which is elongated and far more slender than that of <italic><tp:taxon-name><tp:taxon-name-part taxon-name-part-type="genus" reg="Charitoprepes">C.</tp:taxon-name-part><tp:taxon-name-part taxon-name-part-type="species" reg="lubricosa">lubricosa</tp:taxon-name-part></tp:taxon-name></italic>.</p></tp:treatment-sec><tp:treatment-sec sec-type="description" id="SECID0E4MAE"><title>Description.</title><p><bold><italic>Male genitalia</italic></bold> (Fig. <xref ref-type="fig" rid="F4">4C</xref>). Valva square, with sparse setae. Saccus broad. Phallus stout, two fusiform cornuti decorated with numerous minute spines (<xref ref-type="bibr" rid="B3">Inoue 1963</xref>).</p><p><bold><italic>Female genitalia</italic></bold> (Fig. <xref ref-type="fig" rid="F4">4D</xref>). Apophyses anteriores as long as apophyses posteriores. Antrum sclerotized. Ductus bursae long, membranous. Corpus bursae elliptical, taper distally, with a pair of narrow, longitudinal, band-like signa.</p></tp:treatment-sec><tp:treatment-sec sec-type="distribution" id="SECID0E2NAE"><title>Distribution.</title><p>China (Chongqing, Fujian, Guangdong, Guangxi, Guizhou, Hubei, Sichuan, Zhejiang), Japan, South Korea.</p></tp:treatment-sec><tp:treatment-sec sec-type="remarks" id="SECID0EAOAE"><title>Remarks.</title><p>There are occasionally some spines scattered in the ductus bursae of female specimens, which suggests that the cornuti in the male genitalia are deciduous (Fig. <xref ref-type="fig" rid="F4">4D</xref>).</p></tp:treatment-sec><tp:treatment-sec><!--Section generated to contain objects referenced in tp:taxon-treatment.--><fig id="F3" position="float" orientation="portrait"><object-id xmlns:xlink="http://www.w3.org/1999/xlink" content-type="doi" xlink:type="simple">10.3897/zookeys.1149.98065.figure3</object-id><object-id xmlns:xlink="http://www.w3.org/1999/xlink" content-type="arpha" xlink:type="simple">3BB7BEBB-A613-5927-9F95-1044366F02E6</object-id><label>Figure 3.</label><caption><p>Adults of <italic><tp:taxon-name><tp:taxon-name-part taxon-name-part-type="genus" reg="Charitoprepes">Charitoprepes</tp:taxon-name-part></tp:taxon-name></italic> spp. <bold>A</bold><italic><tp:taxon-name><tp:taxon-name-part taxon-name-part-type="genus" reg="Charitoprepes">C.</tp:taxon-name-part><tp:taxon-name-part taxon-name-part-type="species" reg="lubricosa">lubricosa</tp:taxon-name-part></tp:taxon-name></italic>, male <bold>B</bold><italic><tp:taxon-name><tp:taxon-name-part taxon-name-part-type="genus" reg="Charitoprepes">C.</tp:taxon-name-part><tp:taxon-name-part taxon-name-part-type="species" reg="lubricosa">lubricosa</tp:taxon-name-part></tp:taxon-name></italic>, female, type (<named-content xmlns:xlink="http://www.w3.org/1999/xlink" content-type="dwc:institutional_code" xlink:title="Natural History Museum, London" xlink:href="http://grbio.org/institution/natural-history-museum-london" xlink:type="simple">NHMUK</named-content>) <bold>C</bold><italic><tp:taxon-name><tp:taxon-name-part taxon-name-part-type="genus" reg="Charitoprepes">C.</tp:taxon-name-part><tp:taxon-name-part taxon-name-part-type="species" reg="apicipicta">apicipicta</tp:taxon-name-part></tp:taxon-name></italic>, male <bold>D</bold><italic><tp:taxon-name><tp:taxon-name-part taxon-name-part-type="genus" reg="Charitoprepes">C.</tp:taxon-name-part><tp:taxon-name-part taxon-name-part-type="species" reg="aciculata">aciculata</tp:taxon-name-part></tp:taxon-name></italic> sp. nov., male, holotype. Scale bars: 0.5 cm.</p></caption><graphic xmlns:xlink="http://www.w3.org/1999/xlink" xlink:href="zookeys-1149-171_article-98065__-g003.jpg" position="float" orientation="portrait" xlink:type="simple" id="oo_814414.jpg"><uri content-type="original_file" xlink:type="simple">https://binary.pensoft.net/fig/814414</uri></graphic></fig><fig id="F4" position="float" orientation="portrait"><object-id xmlns:xlink="http://www.w3.org/1999/xlink" content-type="doi" xlink:type="simple">10.3897/zookeys.1149.98065.figure4</object-id><object-id xmlns:xlink="http://www.w3.org/1999/xlink" content-type="arpha" xlink:type="simple">EE2BB395-4788-574D-93D4-E81D2ED31846</object-id><label>Figure 4.</label><caption><p>Genitalia of <italic><tp:taxon-name><tp:taxon-name-part taxon-name-part-type="genus" reg="Charitoprepes">Charitoprepes</tp:taxon-name-part></tp:taxon-name></italic> spp. <bold>A, B</bold><italic><tp:taxon-name><tp:taxon-name-part taxon-name-part-type="genus" reg="Charitoprepes">C.</tp:taxon-name-part><tp:taxon-name-part taxon-name-part-type="species" reg="lubricosa">lubricosa</tp:taxon-name-part></tp:taxon-name></italic><bold>C, D</bold><italic><tp:taxon-name><tp:taxon-name-part taxon-name-part-type="genus" reg="Charitoprepes">C.</tp:taxon-name-part><tp:taxon-name-part taxon-name-part-type="species" reg="apicipicta">apicipicta</tp:taxon-name-part></tp:taxon-name></italic><bold>E, F</bold><italic><tp:taxon-name><tp:taxon-name-part taxon-name-part-type="genus" reg="Charitoprepes">C.</tp:taxon-name-part><tp:taxon-name-part taxon-name-part-type="species" reg="aciculata">aciculata</tp:taxon-name-part></tp:taxon-name></italic> sp. nov. <bold>A</bold> male, genitalia slide no. HSQ22166 <bold>B</bold> female, genitalia slide no. HSQ22163 <bold>C</bold> male, genitalia slide no. HSQ22161 <bold>D</bold> female, genitalia slide no. HSQ22167 <bold>E</bold> male, paratype, genitalia slide no. HSQ22164 <bold>F</bold> female, paratype, genitalia slide no. HSQ22168. Scale bars: 0.5 mm (<bold>A, C, E</bold>); 1.0 mm (<bold>B, D, F</bold>).</p></caption><graphic xmlns:xlink="http://www.w3.org/1999/xlink" xlink:href="zookeys-1149-171_article-98065__-g004.jpg" position="float" orientation="portrait" xlink:type="simple" id="oo_814415.jpg"><uri content-type="original_file" xlink:type="simple">https://binary.pensoft.net/fig/814415</uri></graphic></fig></tp:treatment-sec><ref-list><ref id="B8"><mixed-citation xmlns:xlink="http://www.w3.org/1999/xlink" xlink:type="simple"><person-group><name name-style="western"><surname>Mally</surname><given-names>R</given-names></name><name name-style="western"><surname>Hayden</surname><given-names>JE</given-names></name><name name-style="western"><surname>Neinhuis</surname><given-names>C</given-names></name><name name-style="western"><surname>Jordal</surname><given-names>BH</given-names></name><name name-style="western"><surname>Nuss</surname><given-names>M</given-names></name></person-group> (<year>2019</year>) <article-title>The phylogenetic systematics of <tp:taxon-name><tp:taxon-name-part taxon-name-part-type="subfamily">Spilomelinae</tp:taxon-name-part></tp:taxon-name> and <tp:taxon-name><tp:taxon-name-part taxon-name-part-type="subfamily">Pyraustinae</tp:taxon-name-part></tp:taxon-name> (<tp:taxon-name><tp:taxon-name-part taxon-name-part-type="order">Lepidoptera</tp:taxon-name-part></tp:taxon-name>: <tp:taxon-name><tp:taxon-name-part taxon-name-part-type="superfamily">Pyraloidea</tp:taxon-name-part></tp:taxon-name>: <tp:taxon-name><tp:taxon-name-part taxon-name-part-type="family">Crambidae</tp:taxon-name-part></tp:taxon-name>) inferred from DNA and morphology.</article-title><source>Senckenberg Gesellschaft fur Naturforschung</source><volume>77</volume>(<issue>1</issue>): <fpage>141</fpage>–<lpage>204</lpage>. <ext-link xlink:type="simple" ext-link-type="doi" xlink:href="10.26049/ASP77-1-2019-07">https://doi.org/10.26049/ASP77-1-2019-07</ext-link></mixed-citation></ref><ref id="B3"><mixed-citation xmlns:xlink="http://www.w3.org/1999/xlink" xlink:type="simple"><person-group><name name-style="western"><surname>Inoue</surname><given-names>H</given-names></name></person-group> (<year>1963</year>) <article-title>Descriptions and records of some <tp:taxon-name><tp:taxon-name-part taxon-name-part-type="family">Pyralidae</tp:taxon-name-part></tp:taxon-name> from Japan (VI) (<tp:taxon-name><tp:taxon-name-part taxon-name-part-type="order">Lepidoptera</tp:taxon-name-part></tp:taxon-name>). Kontyû.</article-title><source>Entomological Society of Japan, Tokyo</source><volume>31</volume>: <fpage>107</fpage>–<lpage>112</lpage>.</mixed-citation></ref></ref-list></tp:taxon-treatment>
