# Supplementary material for: ﻿Revision of the genus Charitoprepes Warren (Lepidoptera, Crambidae), with the description of a new species from China
Source: Zookeys. 2023 Feb 23;1149:171–9. doi: 10.3897/zookeys.1149.98065 (PMC10206728; doi:10.3897/zookeys.1149.98065)
Supplement: XML Treatment for Charitoprepes aciculata [file zookeys.1149.98065-treatment4.xml]

<!DOCTYPE tp:taxon-treatment
  PUBLIC "-//TaxonX//DTD Taxonomic Treatment Publishing DTD v0 20100105//EN" "tax-treatment-NSO.dtd">
<tp:taxon-treatment xmlns:tp="http://www.plazi.org/taxpub"><tp:treatment-meta><kwd-group><label>Taxon classification</label><kwd>
              <named-content content-type="kingdom">Animalia</named-content>
            </kwd><kwd>
              <named-content content-type="order">Lepidoptera</named-content>
            </kwd><kwd>
              <named-content content-type="family">Crambidae</named-content>
            </kwd></kwd-group><mixed-citation publication-type="journal"><person-group><name><surname>Huang</surname><given-names>Shi-Qi</given-names></name><name><surname>Du</surname><given-names>Xi-Cui</given-names></name></person-group><article-title>﻿Revision of the genus <italic><tp:taxon-name><tp:taxon-name-part taxon-name-part-type="genus" reg="Charitoprepes">Charitoprepes</tp:taxon-name-part></tp:taxon-name></italic> Warren (<tp:taxon-name><tp:taxon-name-part taxon-name-part-type="order">Lepidoptera</tp:taxon-name-part></tp:taxon-name>, <tp:taxon-name><tp:taxon-name-part taxon-name-part-type="family">Crambidae</tp:taxon-name-part></tp:taxon-name>), with the description of a new species from China</article-title><source>Zookeys</source><day>23</day><month>02</month><year>2023</year><volume>1149</volume><fpage>171</fpage><lpage>179</lpage><pub-id pub-id-type="doi">10.3897/zookeys.1149.98065</pub-id></mixed-citation></tp:treatment-meta><tp:nomenclature><label>﻿</label><tp:taxon-name>
            <object-id xmlns:xlink="http://www.w3.org/1999/xlink" content-type="arpha" xlink:type="simple">BC7BFA7E-C75B-5159-97FD-4FC158326B25</object-id>
            <tp:taxon-name-part taxon-name-part-type="genus" reg="Charitoprepes">Charitoprepes</tp:taxon-name-part>
            <tp:taxon-name-part taxon-name-part-type="species" reg="aciculata">aciculata</tp:taxon-name-part>
            <object-id xmlns:xlink="http://www.w3.org/1999/xlink" content-type="zoobank" xlink:type="simple">https://zoobank.org/F62E09A4-F279-468A-A51C-F8ACA9149117</object-id>
          </tp:taxon-name><tp:taxon-status xmlns:xlink="http://www.w3.org/1999/xlink" xlink:type="simple">sp. nov.</tp:taxon-status><xref ref-type="fig" rid="F1">Figs 1B</xref><xref ref-type="fig" rid="F3">, 3D</xref><xref ref-type="fig" rid="F4">, 4E, F</xref></tp:nomenclature><tp:treatment-sec sec-type="type material" id="SECID0E6PAE"><title>Type material.</title><p><bold><italic>Holotype</italic>.</bold> ♂, pinned, with genitalia on a separate slide, China, <bold>Hainan Prov.</bold>, Wuzhi Mountain, <named-content xmlns:xlink="http://www.w3.org/1999/xlink" content-type="dwc:verbatimCoordinates" xlink:type="simple"><named-content content-type="geo-json" specific-use="{&#34;type&#34;:&#34;Point&#34;,&#34;coordinates&#34;:[109.680167,18.910000]}" id="NCID0EPQAE" xlink:type="simple">18°54.60'N, 109°40.81'E</named-content></named-content>, 745 m elev., 27 March 2021, Yao Shen leg., genitalia slide no. HSQ22162. <bold><italic>Paratypes</italic>.</bold> China, <bold>Hainan Prov.</bold>, 3 ♂♂, other same data as holotype, paratype genitalia slide no. HSQ22164 ♂, paratype wing slide no. HSQ22004, HSQ22005; 1 ♀, Jianfengling Nature Reserve, 963 m elev., 24 June 2020, Ruo-Nan Xu &amp; You Zeng leg.; 4 ♀♀, Qiongzhong Li and Miao Autonomous County, Shijie Reserve Station, 383 m elev., 26 March 2021, Yao Shen leg., paratype genitalia slide no. HSQ22168 ♀, HSQ22169 ♀; <bold>Yunnan Prov.</bold>, 1 ♂, Xishuangbanan Dai Autonomous Prefecture, 840 m elev., 23 May 2015, Man-Fei Tao leg., paratype genitalia slide no. HSQ22170.</p></tp:treatment-sec><tp:treatment-sec sec-type="diagnosis" id="SECID0E3QAE"><title>Diagnosis.</title><p>This species is similar to <italic><tp:taxon-name><tp:taxon-name-part taxon-name-part-type="genus" reg="Charitoprepes">C.</tp:taxon-name-part><tp:taxon-name-part taxon-name-part-type="species" reg="lubricosa">lubricosa</tp:taxon-name-part></tp:taxon-name></italic> and <italic><tp:taxon-name><tp:taxon-name-part taxon-name-part-type="genus" reg="Charitoprepes">C.</tp:taxon-name-part><tp:taxon-name-part taxon-name-part-type="species" reg="apicipicta">apicipicta</tp:taxon-name-part></tp:taxon-name></italic> in appearance, but it can be differentiated by its darker body and wings, as well as the absence of the discoidal stigma on the hindwing, which is conspicuous in <italic><tp:taxon-name><tp:taxon-name-part taxon-name-part-type="genus" reg="Charitoprepes">C.</tp:taxon-name-part><tp:taxon-name-part taxon-name-part-type="species" reg="lubricosa">lubricosa</tp:taxon-name-part></tp:taxon-name></italic> and <italic><tp:taxon-name><tp:taxon-name-part taxon-name-part-type="genus" reg="Charitoprepes">C.</tp:taxon-name-part><tp:taxon-name-part taxon-name-part-type="species" reg="apicipicta">apicipicta</tp:taxon-name-part></tp:taxon-name></italic>. The wing venation of this species is somewhat different from that of <italic><tp:taxon-name><tp:taxon-name-part taxon-name-part-type="genus" reg="Charitoprepes">C.</tp:taxon-name-part><tp:taxon-name-part taxon-name-part-type="species" reg="lubricosa">lubricosa</tp:taxon-name-part></tp:taxon-name></italic>. The forewing of the latter has the R<sub>S4</sub> slightly curved and close to R<sub>S2+S3</sub> at the base, while the R<sub>S4</sub> is straight and distant from R<sub>S2+S3</sub> in this new species (Fig. <xref ref-type="fig" rid="F1">1A, B</xref>). Furthermore, the stalk length of M<sub>1</sub> and Rs of the hindwing in this new species is longer than that of <italic><tp:taxon-name><tp:taxon-name-part taxon-name-part-type="genus" reg="Charitoprepes">C.</tp:taxon-name-part><tp:taxon-name-part taxon-name-part-type="species" reg="lubricosa">lubricosa</tp:taxon-name-part></tp:taxon-name></italic>. It also can be distinguished by the slender and extremely elongated phallus accompanied by an elongated, bent, needle-like cornutus; the elongated ductus bursae has a sclerotized longitudinal line approximately four-fifths of its length, and the corpus bursae is much shorter than the ductus bursae and has no signa. In <italic><tp:taxon-name><tp:taxon-name-part taxon-name-part-type="genus" reg="Charitoprepes">C.</tp:taxon-name-part><tp:taxon-name-part taxon-name-part-type="species" reg="lubricosa">lubricosa</tp:taxon-name-part></tp:taxon-name></italic> and <italic><tp:taxon-name><tp:taxon-name-part taxon-name-part-type="genus" reg="Charitoprepes">C.</tp:taxon-name-part><tp:taxon-name-part taxon-name-part-type="species" reg="apicipicta">apicipicta</tp:taxon-name-part></tp:taxon-name></italic>, the phallus is stout, and the former has a spicate cornutus and the latter has two fusiform cornuti; the ductus bursae has no longitudinal line, and the corpus bursae bears a pair of thin, band-like signa in these two species. The corpus bursae is much longer than the ductus bursae in <italic><tp:taxon-name><tp:taxon-name-part taxon-name-part-type="genus" reg="Charitoprepes">C.</tp:taxon-name-part><tp:taxon-name-part taxon-name-part-type="species" reg="lubricosa">lubricosa</tp:taxon-name-part></tp:taxon-name></italic>, and is almost as long as the ductus bursae in <italic><tp:taxon-name><tp:taxon-name-part taxon-name-part-type="genus" reg="Charitoprepes">C.</tp:taxon-name-part><tp:taxon-name-part taxon-name-part-type="species" reg="apicipicta">apicipicta</tp:taxon-name-part></tp:taxon-name></italic>.</p></tp:treatment-sec><tp:treatment-sec sec-type="description" id="SECID0E5UAE"><title>Description.</title><p><bold><italic>Adult</italic></bold> (Fig. <xref ref-type="fig" rid="F3">3D</xref>). Body and wings dark brown, greyish. Forewing length 11.0–13.0 mm, wingspan 21.0–26.0 mm. Frons greyish brown, white laterally; vertex brown. Antenna brown, scape white ventrally. Labial palpi with first segment white, second and third segments dark brown. Maxillary palpi white, dark brown near apex. Patagium, tegula, and thorax dark brown. Fore and hind wings with terminal area pale grey. Forewing with orbicular and discoidal stigma black, sometimes indistinct; an elongated elliptical black patch at apex; a black line along terminal margin, discontinuous. Hindwing with a black line along terminal margin, discoidal stigma absent. Cilia brown, with a white basal line. Legs shiny white, epiphysis orange-yellow. Abdomen dark brown, pale grey ventrally.</p><p><bold><italic>Male genitalia</italic></bold> (Fig. <xref ref-type="fig" rid="F4">4E</xref>). Uncus long and thin, with the distal swollen and covered with minute setae, apex obtuse rounded and slightly concaved at middle. Valva oval, with sparse setae. Fibula thick, hooked apically. Saccus broad, strongly sclerotized. Phallus slender and extremely elongated, bent, with an elongated needle-like cornutus of nearly same length.</p><p><bold><italic>Female genitalia</italic></bold> (Fig. <xref ref-type="fig" rid="F4">4F</xref>). Apophyses anteriores ca 1.5 times as long as apophyses posteriores. Antrum weakly sclerotized. Ductus seminalis somewhat expanded near ductus bursae. Ductus bursae elongated, with a sclerotized longitudinal line approximately four-fifths of its length along one side. Corpus bursae oval, signa absent.</p></tp:treatment-sec><tp:treatment-sec sec-type="etymology" id="SECID0EDWAE"><title>Etymology.</title><p>The specific name is derived from the Latin <italic>aciculatus</italic> for needle, in reference to the needle-like cornutus.</p></tp:treatment-sec><tp:treatment-sec sec-type="distribution" id="SECID0ELWAE"><title>Distribution.</title><p>China (Hainan, Yunnan).</p></tp:treatment-sec><tp:treatment-sec><!--Section generated to contain objects referenced in tp:taxon-treatment.--><fig id="F1" position="float" orientation="portrait"><object-id xmlns:xlink="http://www.w3.org/1999/xlink" content-type="doi" xlink:type="simple">10.3897/zookeys.1149.98065.figure1</object-id><object-id xmlns:xlink="http://www.w3.org/1999/xlink" content-type="arpha" xlink:type="simple">E1DF66F5-6FCB-59DB-90A2-64B6CF072D3B</object-id><label>Figure 1.</label><caption><p>Wing venation and tympanal organs of <italic><tp:taxon-name><tp:taxon-name-part taxon-name-part-type="genus" reg="Charitoprepes">Charitoprepes</tp:taxon-name-part></tp:taxon-name></italic><bold>A, C</bold><italic><tp:taxon-name><tp:taxon-name-part taxon-name-part-type="genus" reg="Charitoprepes">C.</tp:taxon-name-part><tp:taxon-name-part taxon-name-part-type="species" reg="lubricosa">lubricosa</tp:taxon-name-part></tp:taxon-name></italic><bold>B</bold><italic><tp:taxon-name><tp:taxon-name-part taxon-name-part-type="genus" reg="Charitoprepes">C.</tp:taxon-name-part><tp:taxon-name-part taxon-name-part-type="species" reg="aciculata">aciculata</tp:taxon-name-part></tp:taxon-name></italic> sp. nov. Upper is forewing, lower is hindwing. Scale bars: 1.0 mm (<bold>A, B</bold>); 0.5 mm (<bold>C</bold>).</p></caption><graphic xmlns:xlink="http://www.w3.org/1999/xlink" xlink:href="zookeys-1149-171_article-98065__-g001.jpg" position="float" orientation="portrait" xlink:type="simple" id="oo_814412.jpg"><uri content-type="original_file" xlink:type="simple">https://binary.pensoft.net/fig/814412</uri></graphic></fig><fig id="F3" position="float" orientation="portrait"><object-id xmlns:xlink="http://www.w3.org/1999/xlink" content-type="doi" xlink:type="simple">10.3897/zookeys.1149.98065.figure3</object-id><object-id xmlns:xlink="http://www.w3.org/1999/xlink" content-type="arpha" xlink:type="simple">3BB7BEBB-A613-5927-9F95-1044366F02E6</object-id><label>Figure 3.</label><caption><p>Adults of <italic><tp:taxon-name><tp:taxon-name-part taxon-name-part-type="genus" reg="Charitoprepes">Charitoprepes</tp:taxon-name-part></tp:taxon-name></italic> spp. <bold>A</bold><italic><tp:taxon-name><tp:taxon-name-part taxon-name-part-type="genus" reg="Charitoprepes">C.</tp:taxon-name-part><tp:taxon-name-part taxon-name-part-type="species" reg="lubricosa">lubricosa</tp:taxon-name-part></tp:taxon-name></italic>, male <bold>B</bold><italic><tp:taxon-name><tp:taxon-name-part taxon-name-part-type="genus" reg="Charitoprepes">C.</tp:taxon-name-part><tp:taxon-name-part taxon-name-part-type="species" reg="lubricosa">lubricosa</tp:taxon-name-part></tp:taxon-name></italic>, female, type (<named-content xmlns:xlink="http://www.w3.org/1999/xlink" content-type="dwc:institutional_code" xlink:title="Natural History Museum, London" xlink:href="http://grbio.org/institution/natural-history-museum-london" xlink:type="simple">NHMUK</named-content>) <bold>C</bold><italic><tp:taxon-name><tp:taxon-name-part taxon-name-part-type="genus" reg="Charitoprepes">C.</tp:taxon-name-part><tp:taxon-name-part taxon-name-part-type="species" reg="apicipicta">apicipicta</tp:taxon-name-part></tp:taxon-name></italic>, male <bold>D</bold><italic><tp:taxon-name><tp:taxon-name-part taxon-name-part-type="genus" reg="Charitoprepes">C.</tp:taxon-name-part><tp:taxon-name-part taxon-name-part-type="species" reg="aciculata">aciculata</tp:taxon-name-part></tp:taxon-name></italic> sp. nov., male, holotype. Scale bars: 0.5 cm.</p></caption><graphic xmlns:xlink="http://www.w3.org/1999/xlink" xlink:href="zookeys-1149-171_article-98065__-g003.jpg" position="float" orientation="portrait" xlink:type="simple" id="oo_814414.jpg"><uri content-type="original_file" xlink:type="simple">https://binary.pensoft.net/fig/814414</uri></graphic></fig><fig id="F4" position="float" orientation="portrait"><object-id xmlns:xlink="http://www.w3.org/1999/xlink" content-type="doi" xlink:type="simple">10.3897/zookeys.1149.98065.figure4</object-id><object-id xmlns:xlink="http://www.w3.org/1999/xlink" content-type="arpha" xlink:type="simple">EE2BB395-4788-574D-93D4-E81D2ED31846</object-id><label>Figure 4.</label><caption><p>Genitalia of <italic><tp:taxon-name><tp:taxon-name-part taxon-name-part-type="genus" reg="Charitoprepes">Charitoprepes</tp:taxon-name-part></tp:taxon-name></italic> spp. <bold>A, B</bold><italic><tp:taxon-name><tp:taxon-name-part taxon-name-part-type="genus" reg="Charitoprepes">C.</tp:taxon-name-part><tp:taxon-name-part taxon-name-part-type="species" reg="lubricosa">lubricosa</tp:taxon-name-part></tp:taxon-name></italic><bold>C, D</bold><italic><tp:taxon-name><tp:taxon-name-part taxon-name-part-type="genus" reg="Charitoprepes">C.</tp:taxon-name-part><tp:taxon-name-part taxon-name-part-type="species" reg="apicipicta">apicipicta</tp:taxon-name-part></tp:taxon-name></italic><bold>E, F</bold><italic><tp:taxon-name><tp:taxon-name-part taxon-name-part-type="genus" reg="Charitoprepes">C.</tp:taxon-name-part><tp:taxon-name-part taxon-name-part-type="species" reg="aciculata">aciculata</tp:taxon-name-part></tp:taxon-name></italic> sp. nov. <bold>A</bold> male, genitalia slide no. HSQ22166 <bold>B</bold> female, genitalia slide no. HSQ22163 <bold>C</bold> male, genitalia slide no. HSQ22161 <bold>D</bold> female, genitalia slide no. HSQ22167 <bold>E</bold> male, paratype, genitalia slide no. HSQ22164 <bold>F</bold> female, paratype, genitalia slide no. HSQ22168. Scale bars: 0.5 mm (<bold>A, C, E</bold>); 1.0 mm (<bold>B, D, F</bold>).</p></caption><graphic xmlns:xlink="http://www.w3.org/1999/xlink" xlink:href="zookeys-1149-171_article-98065__-g004.jpg" position="float" orientation="portrait" xlink:type="simple" id="oo_814415.jpg"><uri content-type="original_file" xlink:type="simple">https://binary.pensoft.net/fig/814415</uri></graphic></fig></tp:treatment-sec></tp:taxon-treatment>
